# Supplementary material for: Perceptions of and Preparedness for the Application of Pharmacoeconomics in Practice, among Final Year Bachelor of Pharmacy Students in South Africa: A National Cross-Sectional Study
Source: Pharmacy (Basel). 2023 Mar 14;11(2):54. doi: 10.3390/pharmacy11020054 (PMC10037603; doi:10.3390/pharmacy11020054)
Supplement: Supplementary file 1 [file pharmacy-11-00054-s001.zip]

Archive with 1 entries (1 files):
- pharmacy-2015406-supplementary.pdf
